# Supplementary material for: Three-dimensional observations of the electric field distribution of variable frequency microwaves, and scaling-up organic syntheses
Source: Commun Chem. 2023 Nov 29;6:261. doi: 10.1038/s42004-023-01062-6 (PMC10687222; doi:10.1038/s42004-023-01062-6)
Supplement: Supplementary file 4 — Supplementary Data 1 [file 42004_2023_1062_MOESM4_ESM.xlsx]

## Sheet: Figure 1
Figure 1b-i													Figure 1c-i
	10	8	6	4	2	0	2	4	6	8	10			10	8	6	4	2	0	2	4	6	8	10
10	89.2019	105.34	122.961	110.69	104.378	96.6155	91.0817	90.5605	91.0299	93.2952	97.1949		10	85.1067	94.5865	132.978	79.2176	82.0448	166.537	130.617	70.6315	116.781	146.866	52.7445
8	92.6183	99.6889	108.003	101.15	98.1371	100.069	105.071	96.7234	89.3476	97.0882	105.864		8	166.7	46.4483	75.1792	112.787	79.2914	103.569	125.759	125.154	87.4159	59.7887	37.8969
6	96.1506	94.4631	94.3114	91.943	92.0078	103.623	119.221	103.103	87.9038	101.068	115.155		6	72.0274	74.8265	66.503	102.401	96.5393	66.659	105.781	58.2398	86.1287	114.703	84.6737
4	95.9108	95.332	95.1571	97.4633	100.572	101.507	105.121	99.3047	93.8766	100.337	107.333		4	90.784	95.9672	94.3707	116.179	74.2993	42.9335	117.502	150.791	61.6909	45.6027	156.403
2	96.1389	96.4038	96.716	103.059	109.614	99.4135	91.4857	95.6247	99.9393	99.8387	100.797		2	69.7342	247.763	120.176	136.756	79.3933	76.4057	101.028	97.5301	56.2067	155.301	117.393
0	109.903	106.644	103.862	103.607	104.391	103.483	103.929	99.5703	95.5769	97.7433	100.476		0	145.199	91.1759	98.8986	165.842	141.434	48.4517	128.636	108.866	149.811	56.5941	131.628
2	124.847	117.611	111.946	104.588	100.294	108.16	116.891	104.021	91.8755	96.2824	101.231		2	83.4077	106.051	113.438	121.789	136.29	135.258	147.766	153.117	102.326	87.5765	101.674
4	107.802	107.423	108.406	100.792	94.8878	99.2472	104.427	101.549	99.4201	105.361	111.329		4	140.738	74.1475	107.126	129.923	72.557	42.5068	83.1359	67.4745	87.2349	57.3847	130.084
6	92.206	98.3662	105.601	97.5396	90.2244	90.8803	92.3858	99.1928	106.97	115.125	124.217		6	87.915	67.0913	102.335	66.8141	50.4373	105.667	63.4781	38.4728	47.4566	99.0731	121.619
8	94.1962	98.8034	103.652	96.6094	89.7021	89.2242	89.3638	92.4049	95.7608	102.367	109.052		8	118.236	74.1664	61.8911	66.4805	100.826	97.9534	103.142	66.9922	70.1507	66.5991	86.8542
10	96.3506	99.2817	102.217	95.7326	89.2826	87.6247	86.8623	85.8474	84.8518	89.696	94.8289		10	143.628	115.425	126.671	137.137	152.591	186.657	150.081	110.251	86.2786	98.799	70.5177
Figure b-ii													Figure 1c-ii
	10	8	6	4	2	0	2	4	6	8	10			10	8	6	4	2	0	2	4	6	8	10
10	95.7868	100.58	116.774	99.1546	81.7681	89.5401	98.0879	99.2026	101.329	95.7868	95.7868		10	158.785	136.598	71.1171	150.724	59.3225	51.1119	68.886	108.571	52.4983	174.174	151.767
8	97.2844	106.348	115.511	100.821	86.1648	91.3705	97.5652	100.024	103.11	96.4283	89.804		8	113.852	81.3432	77.9206	52.7926	123.702	51.8553	117.489	68.2947	140.21	115.005	59.5957
6	110.156	112.232	115.246	102.876	95.7868	95.7868	97.3326	101.031	105.111	100.926	96.854		6	102.405	102.191	33.4536	150.674	88.4146	142.454	55.6941	74.9516	115.686	82.5504	55.1008
4	98.7028	104.872	111.154	101.821	104.841	97.9715	103.554	104.035	104.603	98.5173	92.6055		4	183.84	109.487	115.441	104.626	139.144	77.2778	185.875	93.1586	185.638	88.8538	166.077
2	88.149	97.9474	107.916	101.404	95.7868	102.734	111.924	107.601	104.569	96.3325	88.6421		2	60.9858	63.2185	130.569	124.498	86.623	71.8648	79.0749	99.239	97.3503	137.028	115.363
0	96.6864	100.635	104.987	101.366	98.0629	100.822	104.025	107.019	110.311	95.9892	82.4828		0	101.375	129.392	60.4527	97.6687	90.8344	117.306	76.0333	61.3036	142.986	78.8803	146.672
2	105.783	103.792	102.493	102.328	102.726	99.0619	96.4115	106.476	116.759	95.9453	76.3494		2	75.9696	89.9851	75.0204	64.1981	78.083	44.8078	68.4057	58.9266	68.5843	126.884	116.3
4	96.0101	98.54	101.082	99.5659	98.5606	100.522	102.706	106.119	109.535	97.3827	85.2877		4	130.014	48.9299	77.4684	70.9726	69.3538	34.9571	34.3832	88.0308	60.6207	154.057	119.032
6	86.9323	93.3043	100.718	96.9515	95.6218	102.071	109.287	106.927	104.994	99.4074	94.3857		6	151.77	185.53	165.1	107.566	83.6953	80.941	85.0182	97.5405	105.32	136.062	136.132
8	93.1911	98.4883	103.792	100.852	98.3379	100.167	102.913	102.597	102.356	96.7373	91.3681		8	80.9476	136.949	109.521	80.4687	89.2466	89.8569	92.6977	69.2023	79.6391	46.532	125.363
10	99.6239	104.052	109.26	105.179	101.201	98.4797	96.9261	98.267	100.069	94.134	88.3595		10	54.0863	144.931	87.8529	72.638	105.305	150.039	98.5337	109.598	127.202	140.468	112
Figure 1b-iii													Figure 1c-iii
	10	8	6	4	2	0	2	4	6	8	10			10	8	6	4	2	0	2	4	6	8	10
10	101.342	101.238	101.156	103.972	108.061	106.813	106.595	95.7175	85.9716	89.267	94.7708		10	65.379	64.9371	73.936	141.287	68.3148	44.9693	56.3574	108.308	101.749	99.9237	58.2478
8	102.547	99.9993	97.5382	98.8556	100.69	96.7199	93.2298	97.2476	101.773	96.6386	92.2426		8	61.8782	33.2081	46.281	101.286	108.652	90.4278	81.145	114.353	100.945	46.8608	61.2378
6	104.137	99.1316	94.3296	94.4305	94.7285	87.4036	80.568	99.6258	118.835	104.275	89.9254		6	75.3393	56.0195	44.817	81.0706	47.2096	72.3917	97.9622	88.7717	94.7714	150.83	95.8443
4	95.7052	98.8128	102.167	99.6065	97.2815	92.8626	88.5073	103.552	118.639	108.762	98.9231		4	93.6445	58.1805	148.196	87.1085	137.486	100.672	81.341	108.114	75.1081	185.917	27.6622
2	87.9917	99.2394	111.279	105.628	101.797	98.8674	96.6555	107.694	118.733	113.347	108.578		2	223.711	112.251	78.5947	115.402	101.153	83.1166	103.294	118.548	86.7478	119.085	45.9887
0	95.492	97.7115	101.147	105.252	110.569	101.204	92.3594	100.573	108.855	103.938	99.3137		0	170.999	121.749	97.5143	136.656	92.2437	79.9443	86.945	57.3578	79.7597	88.9124	116.079
2	103.519	97.2339	92.8928	104.893	120.387	104.301	88.5794	93.6623	99.022	94.8204	91.3512		2	108.632	77.6529	93.2684	188.793	160.597	109.622	156.867	87.3697	157.065	75.6013	117.676
4	102.483	94.986	87.824	96.1268	105.82	96.0577	86.7592	92.2492	98.0957	102.024	106.752		4	179.974	49.1573	118.686	176.057	112.74	158.056	47.5791	89.6449	123.74	58.2359	90.2818
6	102.763	93.1924	83.6947	87.4285	91.5134	88.0838	85.2091	91.2819	98.6014	109.756	122.48		6	144.192	71.0674	56.4454	64.5762	247.704	123.646	106.852	105.536	141.461	70.6723	101.95
8	113.783	106.071	99.0152	95.3545	91.9231	94.2136	96.9941	98.6051	102.685	103.528	106.627		8	118.06	137	139.375	131.469	196.274	85.7834	90.8878	63.7233	115.712	63.533	48.2726
10	124.918	119.012	115.029	103.855	92.8866	100.619	108.883	105.958	107.027	97.4028	90.9632		10	120.883	73.954	141.691	72.8468	114.472	80.8575	94.9759	131.714	51.8109	83.3343	117.777

## Sheet: Figure 1d
	VFM	FFM
14cm	0.18719	0.32
7cm	0.14532	0.28
1cm	0.23	0.4

## Sheet: Figure 3
Figure 3a-i													Figure 3b-i													Figure 3c-i
	10	8	6	4	2	0	2	4	6	8	10			10	8	6	4	2	0	2	4	6	8	10			10	8	6	4	2	0	2	4	6	8	10
10	108.904	104.959	103.244	110.953	109.686	106.862	110.179	110.232	94.7834	104.21	96.7058		10	90.3541	82.0911	87.5656	104.538	106.844	101.706	107.659	109.735	80.843	93.4519	85.0051		10	106.018	100.594	95.6343	96.26	97.1452	102.467	107.91	97.5651	103.8	107.235	95.2978
8	108.6	109.492	102.552	101.149	108.757	109.367	97.8962	104.492	107.167	103.204	98.4883		8	103.194	114.459	90.8791	101.457	94.5942	112.341	102.731	89.9085	110.601	87.7365	97.8942		8	100.908	102.544	104.204	100.175	96.2419	102.077	108.174	110.173	112.272	103.668	95.2936
6	105.481	107.456	83.3956	98.8931	90.0368	96.6991	95.9908	103.575	86.8615	109.367	107.044		6	107.632	94.9361	107.754	98.4749	97.4007	100.251	92.6694	97.9006	106.266	103.55	104.832		6	98.2699	105.155	101.089	104.765	97.891	102.663	108.837	107.545	106.789	101.873	98.0829
4	97.1738	101.363	107.571	97.078	79.4275	84.0166	96.5403	89.1624	91.7753	113.741	117.754		4	88.0666	99.2794	106.456	113.365	96.7273	87.4636	109.945	106.368	118.76	77.5561	95.5967		4	95.3763	100.377	105.718	99.0248	93.2957	100.156	107.365	104.553	101.841	99.8249	97.9248
2	94.987	112.408	85.8677	87.1842	79.6349	91.1009	95.4334	96.1095	79.3972	109.367	109.367		2	115.856	113.836	102.399	103.176	82.945	97.4736	112.114	105.835	100.426	87.2982	86.853		2	93.3106	95.8741	98.8985	93.3288	89.1027	97.7674	106.636	101.76	97.0236	97.8912	98.9014
0	101.404	110.129	95.1384	91.5594	96.0946	84.918	95.1155	85.1014	93.1429	113.741	104.992		0	90.3726	112.485	93.1695	89.6056	92.1072	103.45	100.208	111.361	101.941	104.808	110.212		0	97.8198	98.5255	100.2	98.8054	98.3779	101.667	105.468	103.408	101.752	97.9026	94.1268
2	110.854	105.117	86.6165	92.2368	93.2547	91.8679	85.834	99.0475	95.4875	112.87	108.741		2	92.1259	97.7101	103.797	103.905	100.116	97.6395	91.8809	107.686	100.321	91.0187	93.5205		2	102.594	101.473	102.068	104.298	108.627	107.097	106.652	105.369	106.74	98.3564	90.3218
4	101.266	105.225	93.48	93.2466	85.6868	105.638	82.8727	99.7469	85.6565	113.741	104.992		4	95.1427	97.8503	113.985	105.022	102.774	99.0867	85.3894	100.571	107.009	88.2794	99.9291		4	94.395	94.7986	96.4528	98.5733	101.918	101.224	101.817	100.428	100.378	95.2425	90.5371
6	101.823	102.979	80.2833	87.1299	72.1113	90.9616	92.9876	97.4862	86.5361	104.992	104.992		6	93.0087	89.929	96.4995	97.5847	93.965	101.594	109.259	108.137	85.7723	86.9831	90.0593		6	89.2873	91.1234	91.1662	92.85	95.6055	95.5277	97.035	95.6413	94.6915	92.5094	90.9346
8	113.5	102.859	102.32	103.583	108.265	100.319	101.608	106.172	106.771	99.8331	105.939		8	93.5795	99.9689	105.864	92.3921	108.96	92.2963	103.294	116.688	90.0926	87.7079	89.8525		8	97.2641	94.2889	92.0158	90.8822	89.9189	92.6866	95.9151	99.3609	103.463	103.367	104.801
10	113.741	104.992	113.651	108.804	97.1379	107.973	108.217	116.153	109.775	104.999	103.178		10	90.5689	89.4099	93.8312	101.616	95.3361	96.1728	103.212	114.132	112.753	115.393	90.3936		10	108.474	100.672	93.2759	88.9183	90.5752	89.8669	95.467	103.187	94.8649	102.495	100.809
Figure 3a-ii													Figure 3b-ii													Figure 3c-ii
	10	8	6	4	2	0	2	4	6	8	10			10	8	6	4	2	0	2	4	6	8	10			10	8	6	4	2	0	2	4	6	8	10
10	104.394	96.049	92.4699	105.432	97.4801	93.0098	100.414	114.438	93.7094	118.717	86.5876		10	93.5106	96.553	88.6402	119.99	99.0989	98.4412	116.405	125.451	104.293	106.226	83.6437		10	102.662	106.65	118.736	95.2845	86.3389	82.5833	105.42	81.6618	112.442	116.246	78.0842
8	102.199	107.374	95.6093	90.9113	104.91	137.241	91.1158	100.149	100.11	98.1607	93.6502		8	88.17	99.6195	98.114	88.9383	94.3207	119.941	120.327	87.7717	103.85	105.58	75.3882		8	81.889	102.389	147.793	110.736	96.8314	93.3301	75.4111	83.3772	93.3404	107.142	71.9606
6	93.4638	104.109	113.91	97.2502	87.678	109.189	104.151	106.267	98.5294	103.786	97.1346		6	102.954	89.6143	102.861	103.93	94.5612	97.5497	116.586	115.052	97.0464	89.0021	102.283		6	71.8303	54.4829	135.03	138.522	112.712	82.2349	102.88	83.9543	86.1295	82.8906	104.567
4	86.3982	86.7247	116.302	103.267	92.5566	88.2395	98.8142	99.9822	101.691	86.1591	105.16		4	87.6687	89.2791	112.966	123.529	82.3426	85.8787	101.004	102.002	101.198	86.4249	101.172		4	69.8354	50.7592	122.316	144.918	162.471	139.53	117.717	97.4692	68.2037	104.696	103.649
2	91.5634	119.309	88.3989	111.748	97.7663	106.579	95.6003	118.484	93.2105	96.5367	92.2802		2	109.459	115.16	94.6567	104.567	94.6282	98.4084	99.3082	111.876	94.8441	98.8459	98.5998		2	72.9641	51.4651	95.4236	137.77	160.728	169.553	141.959	79.7786	49.7895	90.8038	106.976
0	95.7598	111.668	104.04	88.2088	94.0168	88.3821	108.067	133.382	92.161	88.369	92.5474		0	91.599	101.715	122.715	93.0422	107.781	85.6651	109.2	114.329	93.2938	106.412	86.2845		0	63.6368	50.7024	80.7335	108.354	151.393	154.917	127.022	78.2462	56.325	88.3582	84.6271
2	105.797	101.51	107.728	111.809	87.289	133.027	98.1227	112.216	107.665	82.2317	95.9086		2	90.6498	88.6256	94.0466	89.2087	88.9574	133.34	94.3666	104.387	88.5548	89.3491	98.0877		2	87.9077	101.785	97.5941	114.367	134.985	148.155	119.001	94.607	96.7678	96.999	102.391
4	86.5241	104.617	114.004	113.631	103.369	115.284	102.186	112.974	87.7805	88.0763	107.69		4	87.5333	113.138	110.052	98.4049	110.704	131.42	98.1861	107.102	97.5684	93.4524	99.6562		4	89.3524	137.173	95.387	148.767	100.95	116.2	88.5674	84.471	113.754	113.988	123.9
6	87.3607	102.085	95.2094	82.5395	80.5742	100.319	106.061	109.438	94.4082	94.2164	88.7064		6	86.3433	97.4493	86.7131	107.774	77.7479	103.66	100.384	98.4451	88.9442	88.0884	92.8236		6	75.532	88.484	126.485	123.061	92.3006	96.3088	85.8438	76.0746	78.2641	116.65	106.872
8	98.3589	85.3569	93.223	100.618	115.065	95.0632	94.2774	102.024	98.0923	82.1077	91.2643		8	85.0938	94.2848	102.961	111.988	113.253	100.803	94.8335	100.01	107.922	79.7537	95.0143		8	85.8144	105.761	152.628	113.831	86.0639	85.48	93.4984	61.0387	81.7378	98.8472	126.12
10	100.059	113.052	97.0889	100.963	89.9254	103.316	93.2724	114.065	98.9946	101.041	105.362		10	105.154	97.6195	105.07	91.9312	83.0769	107.177	107.547	108.745	113.252	109.716	94.3048		10	77.6537	91.3107	89.1598	111.36	84.013	76.1726	61.1827	68.2361	119.117	84.161	85.2347
Figure 3a-iii													Figure 3b-iii
	10	8	6	4	2	0	2	4	6	8	10			10	8	6	4	2	0	2	4	6	8	10
10	79.2693	79.7218	79.6867	103.654	87.6701	89.5244	107.954	104.541	96.8701	97.2104	87.6317		10	91.7957	87.118	94.4119	100.93	99.2781	102.028	105.97	122.946	103.674	96.6572	84.6971
8	84.9866	89.7114	84.8488	96.3299	83.6542	150.124	109.167	81.5572	107.655	88.6465	97.6732		8	79.5854	131.629	87.4198	85.7281	88.1044	95.8525	105.461	87.0907	104.847	102.865	93.5639
6	88.6889	88.0737	108.665	114.929	109.139	119.081	134.241	109.308	99.187	91.237	95.1196		6	90.3142	116.142	114.903	90.879	99.8038	90.7311	116.379	121.037	96.6451	98.2308	115.192
4	82.4883	89.3277	137.436	131.57	108.503	100.184	118.565	102.619	95.5941	90.0382	97.5903		4	106.645	105.424	122.078	112.823	85.3926	87.7031	98.9529	97.5767	104.932	102.041	75.6246
2	106.388	97.3026	89.0587	110.315	98.5177	101.325	113.255	147.044	113.758	73.5037	90.7448		2	119.212	98.3254	96.7839	97.9277	90.8299	103.398	104.588	94.1874	87.0733	97.0165	89.7246
0	81.6055	91.7685	117.032	111.991	100.484	102.703	99.8597	126.965	95.1242	109.276	89.106		0	105.051	110.721	92.8149	102.949	119.032	95.9542	121.143	109.445	106.318	92.7842	96.2571
2	79.5255	97.736	101.281	105.692	107.969	129.014	115.032	127.722	93.697	80.9912	84.3425		2	95.1515	111.435	100.801	96.7848	117.744	88.6334	97.2762	122.685	89.63	100.366	101.462
4	92.6739	96.6008	116.153	131.275	101.066	127.152	97.0287	138.88	115.467	77.4641	96.7423		4	80.504	107.069	122.09	112.44	89.5851	96.3071	98.9142	109.373	105	112.063	85.7111
6	80.5012	82.5771	115.831	119.184	102.838	99.9901	113.932	114.192	103.159	69.4286	75.9751		6	89.0382	106.196	89.1148	89.5469	100.612	91.5676	117.433	89.0901	84.0238	87.4018	91.2511
8	78.1909	82.5016	88.7548	96.8927	108.881	99.3749	88.9203	110.285	91.2785	91.3294	93.2044		8	88.9508	109.814	91.542	97.2283	106.694	110.104	111.357	109.184	88.5621	102.846	77.172
10	90.6716	82.8677	97.4478	95.8279	85.5159	75.444	94.4018	111.427	99.103	97.1146	82.6414		10	90.8235	113.309	108.588	108.745	77.1606	91.5705	105.496	104.048	114.777	105.589	77.4747
													Figure 3b-iv
														10	8	6	4	2	0	2	4	6	8	10
													10	77.8182	94.5244	105.095	114.452	105.31	100.162	109.182	131.75	94.5528	99.4238	67.3027
													8	91.2717	100.834	108.54	101.218	90.4466	154.917	88.6307	133.427	76.4693	89.2107	103.637
													6	104.96	108.915	122.077	106.582	97.1239	96.8788	97.8205	125.972	104.606	124.352	114.587
													4	86.004	103.634	87.6549	87.7598	96.0038	87.9736	112.351	101.953	97.7798	107.915	96.039
													2	151.936	85.1099	85.1326	121.473	75.5631	103.234	100.894	91.4914	90.4501	86.4023	81.6764
													0	88.1708	126.492	89.7317	108.994	120.393	82.7279	100.39	85.9035	106.439	88.7262	82.2358
													2	96.9738	90.4375	95.0133	87.7826	113.523	101.715	102.47	115.632	97.1866	78.8764	103.006
													4	93.8628	86.4817	118.191	110.044	96.344	93.7572	90.2639	125.387	111.644	94.1694	78.8526
													6	84.9857	99.7357	104.39	93.825	74.0446	95.1074	77.4625	106.537	105.8	102.049	95.8739
													8	100.004	101.548	94.9271	127.191	78.4191	95.9655	94.3203	99.9092	88.4658	80.2769	79.2008
													10	105.289	102.432	124.274	118.41	91.1086	101.066	102.259	134.785	113.652	88.5685	95.8408

## Sheet: Figure 3a-iv
	Standard deviation
0.1	0.15
0.7	0.219
1.5	0.225
3	0.36
0	0.28

## Sheet: Figure 3b-v
	Standard deviation
0.8	0.15
0.7	0.2
0.6	0.24
0.4	0.27
0.2	0.28
0	0.28

## Sheet: Figure 3c-iii
	Standard deviation
18W	0.15
36W	0.22
2.45GHz	1.96
5.85GHz	0.28

## Sheet: Figure 4
Frequency(Hz)	Frequency(GHz)	Amplitude(dBm)
2395666667	2.39567	-47.45
2395833333	2.39583	-47.45
2396000000	2.396	-47.98
2396166667	2.39617	-47.92
2396333333	2.39633	-48.21
2396500000	2.3965	-48.78
2396666667	2.39667	-47.54
2396833333	2.39683	-48.2
2397000000	2.397	-48.01
2397166667	2.39717	-48.16
2397333333	2.39733	-47.3
2397500000	2.3975	-47.11
2397666667	2.39767	-47.27
2397833333	2.39783	-47.98
2398000000	2.398	-48.06
2398166667	2.39817	-47.42
2398333333	2.39833	-48.15
2398500000	2.3985	-47.41
2398666667	2.39867	-47.3
2398833333	2.39883	-47.96
2399000000	2.399	-48.35
2399166667	2.39917	-47.9
2399333333	2.39933	-48.21
2399500000	2.3995	-48.03
2399666667	2.39967	-47.72
2399833333	2.39983	-48.4
2400000000	2.4	-47.04
2400166667	2.40017	-47.17
2400333333	2.40033	-48.35
2400500000	2.4005	-47.52
2400666667	2.40067	-47.19
2400833333	2.40083	-48.15
2401000000	2.401	-48.13
2401166667	2.40117	-48.57
2401333333	2.40133	-48.08
2401500000	2.4015	-47.96
2401666667	2.40167	-48.22
2401833333	2.40183	-47.91
2402000000	2.402	-48.41
2402166667	2.40217	-48.39
2402333333	2.40233	-48.18
2402500000	2.4025	-47.86
2402666667	2.40267	-47.24
2402833333	2.40283	-48.53
2403000000	2.403	-48.55
2403166667	2.40317	-47.76
2403333333	2.40333	-48.38
2403500000	2.4035	-48.17
2403666667	2.40367	-48.45
2403833333	2.40383	-48.01
2404000000	2.404	-48.24
2404166667	2.40417	-47.6
2404333333	2.40433	-48.21
2404500000	2.4045	-46.23
2404666667	2.40467	-47.15
2404833333	2.40483	-48.82
2405000000	2.405	-48.24
2405166667	2.40517	-48.3
2405333333	2.40533	-47.9
2405500000	2.4055	-47.8
2405666667	2.40567	-48.01
2405833333	2.40583	-48.44
2406000000	2.406	-47.12
2406166667	2.40617	-48.18
2406333333	2.40633	-47.99
2406500000	2.4065	-48.23
2406666667	2.40667	-47.71
2406833333	2.40683	-48.28
2407000000	2.407	-47.62
2407166667	2.40717	-47.64
2407333333	2.40733	-48.35
2407500000	2.4075	-47.27
2407666667	2.40767	-48.08
2407833333	2.40783	-48.49
2408000000	2.408	-48.69
2408166667	2.40817	-47.63
2408333333	2.40833	-48.59
2408500000	2.4085	-48.16
2408666667	2.40867	-47.78
2408833333	2.40883	-47.8
2409000000	2.409	-48.08
2409166667	2.40917	-48.09
2409333333	2.40933	-48.28
2409500000	2.4095	-48.03
2409666667	2.40967	-47.79
2409833333	2.40983	-48.61
2410000000	2.41	-48.33
2410166667	2.41017	-48.04
2410333333	2.41033	-47.13
2410500000	2.4105	-48.54
2410666667	2.41067	-48.35
2410833333	2.41083	-48.6
2411000000	2.411	-48.42
2411166667	2.41117	-48.91
2411333333	2.41133	-48.28
2411500000	2.4115	-47.85
2411666667	2.41167	-48.16
2411833333	2.41183	-48.52
2412000000	2.412	-48.9
2412166667	2.41217	-48.59
2412333333	2.41233	-48.96
2412500000	2.4125	-48.76
2412666667	2.41267	-47.61
2412833333	2.41283	-48.78
2413000000	2.413	-48.41
2413166667	2.41317	-48.9
2413333333	2.41333	-47.8
2413500000	2.4135	-48.16
2413666667	2.41367	-48.84
2413833333	2.41383	-48.2
2414000000	2.414	-48.78
2414166667	2.41417	-47.86
2414333333	2.41433	-48.6
2414500000	2.4145	-48.5
2414666667	2.41467	-48.71
2414833333	2.41483	-47.8
2415000000	2.415	-48.64
2415166667	2.41517	-47.55
2415333333	2.41533	-48.5
2415500000	2.4155	-48.99
2415666667	2.41567	-48.46
2415833333	2.41583	-48.14
2416000000	2.416	-49.08
2416166667	2.41617	-47.84
2416333333	2.41633	-48.92
2416500000	2.4165	-48.81
2416666667	2.41667	-48.22
2416833333	2.41683	-48.54
2417000000	2.417	-47.8
2417166667	2.41717	-47.79
2417333333	2.41733	-48.45
2417500000	2.4175	-48.56
2417666667	2.41767	-47.96
2417833333	2.41783	-48.53
2418000000	2.418	-48.35
2418166667	2.41817	-48.32
2418333333	2.41833	-48.75
2418500000	2.4185	-48.4
2418666667	2.41867	-48.77
2418833333	2.41883	-46.8
2419000000	2.419	-48.33
2419166667	2.41917	-48.77
2419333333	2.41933	-48.19
2419500000	2.4195	-48.29
2419666667	2.41967	-48.01
2419833333	2.41983	-49
2420000000	2.42	-49.36
2420166667	2.42017	-49
2420333333	2.42033	-47.96
2420500000	2.4205	-48.13
2420666667	2.42067	-48.33
2420833333	2.42083	-49.2
2421000000	2.421	-48.8
2421166667	2.42117	-48.31
2421333333	2.42133	-48.52
2421500000	2.4215	-48.71
2421666667	2.42167	-48.42
2421833333	2.42183	-48.09
2422000000	2.422	-48.74
2422166667	2.42217	-47.7
2422333333	2.42233	-47.7
2422500000	2.4225	-48.53
2422666667	2.42267	-48.76
2422833333	2.42283	-48.01
2423000000	2.423	-48.04
2423166667	2.42317	-48.87
2423333333	2.42333	-48.26
2423500000	2.4235	-48.88
2423666667	2.42367	-48.92
2423833333	2.42383	-48.8
2424000000	2.424	-48.71
2424166667	2.42417	-48.8
2424333333	2.42433	-48.76
2424500000	2.4245	-47.4
2424666667	2.42467	-48.45
2424833333	2.42483	-47.92
2425000000	2.425	-48.45
2425166667	2.42517	-48.59
2425333333	2.42533	-48.29
2425500000	2.4255	-48.11
2425666667	2.42567	-48.46
2425833333	2.42583	-47.07
2426000000	2.426	-48.56
2426166667	2.42617	-48.32
2426333333	2.42633	-49.01
2426500000	2.4265	-48.21
2426666667	2.42667	-48.36
2426833333	2.42683	-48.63
2427000000	2.427	-48.68
2427166667	2.42717	-48.2
2427333333	2.42733	-49.11
2427500000	2.4275	-48.45
2427666667	2.42767	-47.78
2427833333	2.42783	-48.27
2428000000	2.428	-48.71
2428166667	2.42817	-48.54
2428333333	2.42833	-48.19
2428500000	2.4285	-48.76
2428666667	2.42867	-48.8
2428833333	2.42883	-48.74
2429000000	2.429	-48.39
2429166667	2.42917	-48.37
2429333333	2.42933	-48.92
2429500000	2.4295	-48.9
2429666667	2.42967	-48.57
2429833333	2.42983	-48.8
2430000000	2.43	-48.19
2430166667	2.43017	-47.86
2430333333	2.43033	-48.41
2430500000	2.4305	-48.54
2430666667	2.43067	-48.39
2430833333	2.43083	-48.05
2431000000	2.431	-48.55
2431166667	2.43117	-48.15
2431333333	2.43133	-49.06
2431500000	2.4315	-48.57
2431666667	2.43167	-48.27
2431833333	2.43183	-48.84
2432000000	2.432	-48.22
2432166667	2.43217	-47.47
2432333333	2.43233	-48.39
2432500000	2.4325	-47.81
2432666667	2.43267	-48.59
2432833333	2.43283	-48.63
2433000000	2.433	-48.81
2433166667	2.43317	-48.38
2433333333	2.43333	-48.26
2433500000	2.4335	-48.88
2433666667	2.43367	-48.18
2433833333	2.43383	-48.84
2434000000	2.434	-49.03
2434166667	2.43417	-48.67
2434333333	2.43433	-48.44
2434500000	2.4345	-47.34
2434666667	2.43467	-48.41
2434833333	2.43483	-49.1
2435000000	2.435	-48.75
2435166667	2.43517	-48.03
2435333333	2.43533	-48.25
2435500000	2.4355	-48.73
2435666667	2.43567	-48.52
2435833333	2.43583	-48.17
2436000000	2.436	-48.47
2436166667	2.43617	-47.96
2436333333	2.43633	-48.25
2436500000	2.4365	-48.53
2436666667	2.43667	-48.59
2436833333	2.43683	-49.1
2437000000	2.437	-48.4
2437166667	2.43717	-48.33
2437333333	2.43733	-47.87
2437500000	2.4375	-48.27
2437666667	2.43767	-47.36
2437833333	2.43783	-48.16
2438000000	2.438	-49.04
2438166667	2.43817	-48.41
2438333333	2.43833	-48.51
2438500000	2.4385	-48.56
2438666667	2.43867	-47.92
2438833333	2.43883	-48.41
2439000000	2.439	-48.51
2439166667	2.43917	-48.17
2439333333	2.43933	-49.01
2439500000	2.4395	-48.37
2439666667	2.43967	-47.73
2439833333	2.43983	-48.77
2440000000	2.44	-48.09
2440166667	2.44017	-47.84
2440333333	2.44033	-48.45
2440500000	2.4405	-48.92
2440666667	2.44067	-47.76
2440833333	2.44083	-48.49
2441000000	2.441	-48.45
2441166667	2.44117	-48.56
2441333333	2.44133	-49.03
2441500000	2.4415	-48.97
2441666667	2.44167	-47.9
2441833333	2.44183	-49.08
2442000000	2.442	-48.27
2442166667	2.44217	-48.18
2442333333	2.44233	-47.69
2442500000	2.4425	-48.61
2442666667	2.44267	-48.56
2442833333	2.44283	-48.94
2443000000	2.443	-48.36
2443166667	2.44317	-48.28
2443333333	2.44333	-48.29
2443500000	2.4435	-47.81
2443666667	2.44367	-47.6
2443833333	2.44383	-48.45
2444000000	2.444	-48.68
2444166667	2.44417	-48.11
2444333333	2.44433	-48.96
2444500000	2.4445	-48.12
2444666667	2.44467	-46.99
2444833333	2.44483	-48.55
2445000000	2.445	-47.79
2445166667	2.44517	-48.95
2445333333	2.44533	-41.43
2445500000	2.4455	-33.4
2445666667	2.44567	-32.49
2445833333	2.44583	-31.68
2446000000	2.446	-30.96
2446166667	2.44617	-31.52
2446333333	2.44633	-32.68
2446500000	2.4465	-33.86
2446666667	2.44667	-34.24
2446833333	2.44683	-35.56
2447000000	2.447	-36.98
2447166667	2.44717	-39.27
2447333333	2.44733	-42.13
2447500000	2.4475	-45.13
2447666667	2.44767	-47.36
2447833333	2.44783	-48.73
2448000000	2.448	-48.21
2448166667	2.44817	-48.16
2448333333	2.44833	-47.96
2448500000	2.4485	-47.11
2448666667	2.44867	-44.33
2448833333	2.44883	-44.08
2449000000	2.449	-44.23
2449166667	2.44917	-45.41
2449333333	2.44933	-47.53
2449500000	2.4495	-47.39
2449666667	2.44967	-47.68
2449833333	2.44983	-40.64
2450000000	2.45	-35.45
2450166667	2.45017	-34.24
2450333333	2.45033	-34.14
2450500000	2.4505	-34.73
2450666667	2.45067	-39.8
2450833333	2.45083	-46.96
2451000000	2.451	-48.3
2451166667	2.45117	-47.44
2451333333	2.45133	-46.27
2451500000	2.4515	-47.9
2451666667	2.45167	-47.58
2451833333	2.45183	-47.74
2452000000	2.452	-48.26
2452166667	2.45217	-48.56
2452333333	2.45233	-48.24
2452500000	2.4525	-48.46
2452666667	2.45267	-47.24
2452833333	2.45283	-48.37
2453000000	2.453	-47.12
2453166667	2.45317	-48.18
2453333333	2.45333	-48.12
2453500000	2.4535	-48.2
2453666667	2.45367	-47.81
2453833333	2.45383	-48.08
2454000000	2.454	-48.69
2454166667	2.45417	-48.64
2454333333	2.45433	-46.74
2454500000	2.4545	-48.46
2454666667	2.45467	-48.06
2454833333	2.45483	-48.39
2455000000	2.455	-48.19
2455166667	2.45517	-48.4
2455333333	2.45533	-48.33
2455500000	2.4555	-48.45
2455666667	2.45567	-48.14
2455833333	2.45583	-48.45
2456000000	2.456	-48.44
2456166667	2.45617	-48.36
2456333333	2.45633	-48.49
2456500000	2.4565	-48.03
2456666667	2.45667	-47.98
2456833333	2.45683	-48.14
2457000000	2.457	-48.32
2457166667	2.45717	-48.16
2457333333	2.45733	-48.13
2457500000	2.4575	-48.39
2457666667	2.45767	-47.77
2457833333	2.45783	-48.55
2458000000	2.458	-48.44
2458166667	2.45817	-48.11
2458333333	2.45833	-48.76
2458500000	2.4585	-48.42
2458666667	2.45867	-47.61
2458833333	2.45883	-47.75
2459000000	2.459	-48.06
2459166667	2.45917	-48.1
2459333333	2.45933	-47.41
2459500000	2.4595	-47.89
2459666667	2.45967	-48.04
2459833333	2.45983	-47.67
2460000000	2.46	-48.2
2460166667	2.46017	-48.18
2460333333	2.46033	-48.28
2460500000	2.4605	-47.95
2460666667	2.46067	-47.44
2460833333	2.46083	-48.39
2461000000	2.461	-47.56
2461166667	2.46117	-47.46
2461333333	2.46133	-48.41
2461500000	2.4615	-48.48
2461666667	2.46167	-46.78
2461833333	2.46183	-47.17
2462000000	2.462	-45.86
2462166667	2.46217	-44.47
2462333333	2.46233	-43.41
2462500000	2.4625	-43.36
2462666667	2.46267	-44.91
2462833333	2.46283	-47.47
2463000000	2.463	-46.34
2463166667	2.46317	-46.89
2463333333	2.46333	-47.51
2463500000	2.4635	-47.97
2463666667	2.46367	-47.77
2463833333	2.46383	-48.18
2464000000	2.464	-47.49
2464166667	2.46417	-47.96
2464333333	2.46433	-48.17
2464500000	2.4645	-47.37
2464666667	2.46467	-47.41
2464833333	2.46483	-46.92
2465000000	2.465	-47.39
2465166667	2.46517	-47.46
2465333333	2.46533	-47.6
2465500000	2.4655	-46.94
2465666667	2.46567	-48.05
2465833333	2.46583	-47.68
2466000000	2.466	-47.48
2466166667	2.46617	-47.25
2466333333	2.46633	-48.13
2466500000	2.4665	-48.05
2466666667	2.46667	-47.23
2466833333	2.46683	-47.32
2467000000	2.467	-47.89
2467166667	2.46717	-47.32
2467333333	2.46733	-47.49
2467500000	2.4675	-47.82
2467666667	2.46767	-48.13
2467833333	2.46783	-47.02
2468000000	2.468	-47.87
2468166667	2.46817	-47.64
2468333333	2.46833	-47.88
2468500000	2.4685	-47.35
2468666667	2.46867	-47.83
2468833333	2.46883	-48.18
2469000000	2.469	-47.87
2469166667	2.46917	-47.03
2469333333	2.46933	-47.6
2469500000	2.4695	-47.47
2469666667	2.46967	-47.86
2469833333	2.46983	-48
2470000000	2.47	-47.9
2470166667	2.47017	-46.98
2470333333	2.47033	-47.72
2470500000	2.4705	-47.38
2470666667	2.47067	-47.26
2470833333	2.47083	-47.29
2471000000	2.471	-47.64
2471166667	2.47117	-46.64
2471333333	2.47133	-47.85
2471500000	2.4715	-47.87
2471666667	2.47167	-46.69
2471833333	2.47183	-47.39
2472000000	2.472	-46.79
2472166667	2.47217	-47.36
2472333333	2.47233	-47.6
2472500000	2.4725	-47.6
2472666667	2.47267	-47.81
2472833333	2.47283	-47.93
2473000000	2.473	-48.17
2473166667	2.47317	-46.74
2473333333	2.47333	-47.5
2473500000	2.4735	-46.76
2473666667	2.47367	-47.55
2473833333	2.47383	-48.06
2474000000	2.474	-47.66
2474166667	2.47417	-47.15
2474333333	2.47433	-47.03
2474500000	2.4745	-47.6
2474666667	2.47467	-47.12
2474833333	2.47483	-48.07
2475000000	2.475	-47.47
2475166667	2.47517	-46.84
2475333333	2.47533	-46.53
2475500000	2.4755	-47.43
2475666667	2.47567	-47.14
2475833333	2.47583	-47.93
2476000000	2.476	-47.92
2476166667	2.47617	-47.41
2476333333	2.47633	-47.48
2476500000	2.4765	-47.58
2476666667	2.47667	-47.81
2476833333	2.47683	-48.44
2477000000	2.477	-48.49
2477166667	2.47717	-48.01
2477333333	2.47733	-47.84
2477500000	2.4775	-47.93
2477666667	2.47767	-47.14
2477833333	2.47783	-47.64
2478000000	2.478	-46.77
2478166667	2.47817	-47.32
2478333333	2.47833	-47.16
2478500000	2.4785	-47.85
2478666667	2.47867	-46.89
2478833333	2.47883	-48.1
2479000000	2.479	-47.42
2479166667	2.47917	-48.02
2479333333	2.47933	-47.48
2479500000	2.4795	-46.85
2479666667	2.47967	-47.75
2479833333	2.47983	-47.67
2480000000	2.48	-47.44
2480166667	2.48017	-47.52
2480333333	2.48033	-47.92
2480500000	2.4805	-46.66
2480666667	2.48067	-46.84
2480833333	2.48083	-47.83
2481000000	2.481	-47.73
2481166667	2.48117	-47.67
2481333333	2.48133	-47.79
2481500000	2.4815	-47.67
2481666667	2.48167	-47.1
2481833333	2.48183	-47.87
2482000000	2.482	-48.34
2482166667	2.48217	-47.59
2482333333	2.48233	-47.29
2482500000	2.4825	-47.84
2482666667	2.48267	-47.94
2482833333	2.48283	-47.5
2483000000	2.483	-47.92
2483166667	2.48317	-47.3
2483333333	2.48333	-47.49
2483500000	2.4835	-48.37
2483666667	2.48367	-48.11
2483833333	2.48383	-47.7
2484000000	2.484	-48.2
2484166667	2.48417	-47.58
2484333333	2.48433	-47.37
2484500000	2.4845	-47.92
2484666667	2.48467	-47.66
2484833333	2.48483	-47.68
2485000000	2.485	-47.77
2485166667	2.48517	-47.18
2485333333	2.48533	-47.95
2485500000	2.4855	-47.47
2485666667	2.48567	-47.05
2485833333	2.48583	-47.34
2486000000	2.486	-47.54
2486166667	2.48617	-47.55
2486333333	2.48633	-48.55
2486500000	2.4865	-47.74
2486666667	2.48667	-47.35
2486833333	2.48683	-47.12
2487000000	2.487	-48.15
2487166667	2.48717	-47.9
2487333333	2.48733	-47.79
2487500000	2.4875	-48.52
2487666667	2.48767	-47.63
2487833333	2.48783	-47.99
2488000000	2.488	-48.12
2488166667	2.48817	-47.46
2488333333	2.48833	-47.63
2488500000	2.4885	-47.94
2488666667	2.48867	-46.87
2488833333	2.48883	-47.12
2489000000	2.489	-47.56
2489166667	2.48917	-48.31
2489333333	2.48933	-48.15
2489500000	2.4895	-46.42
2489666667	2.48967	-46.98
2489833333	2.48983	-47.78
2490000000	2.49	-47.96
2490166667	2.49017	-47.39
2490333333	2.49033	-47.4
2490500000	2.4905	-47.58
2490666667	2.49067	-48.07
2490833333	2.49083	-48.42
2491000000	2.491	-47.61
2491166667	2.49117	-47.6
2491333333	2.49133	-47.86
2491500000	2.4915	-47.74
2491666667	2.49167	-47.28
2491833333	2.49183	-48.22
2492000000	2.492	-47.77
2492166667	2.49217	-46.79
2492333333	2.49233	-48.31
2492500000	2.4925	-48.11
2492666667	2.49267	-48.04
2492833333	2.49283	-47.83
2493000000	2.493	-47.95
2493166667	2.49317	-47.19
2493333333	2.49333	-47.81
2493500000	2.4935	-47.86
2493666667	2.49367	-48.04
2493833333	2.49383	-47.23
2494000000	2.494	-48.64
2494166667	2.49417	-47.17
2494333333	2.49433	-47.92
2494500000	2.4945	-47.7
2494666667	2.49467	-47.9
2494833333	2.49483	-47.8
2495000000	2.495	-48.05
2495166667	2.49517	-47.39
2495333333	2.49533	-47.95
2495500000	2.4955	-47.93
2495666667	2.49567	-47.08

## Sheet: Figure 6
			toluene				1-hexanol
Hz	F=GHz	Wave=m	e'	e''	e''/e'	PD	e'	e''	e''/e'	PD
2448780000	2.44878	0.122425	2.3684	0.00854	0.00360581	3511.25	2.8775	0.5073	0.176299	65.4036
2468770000	2.46877	0.121434	2.4006	0.0034	0.00141631	8807.27	2.9029	0.638	0.21978	51.9196
2488760000	2.48876	0.120459	2.2706	0.00509	0.0022417	5675.58	2.7715	0.6487	0.234061	49.532
2508750000	2.50875	0.119499	2.366	0.00703	0.00297126	4161.37	2.8704	0.522	0.181856	61.9809
2528740000	2.52874	0.118554	2.4321	0.0017	0.000698984	17309.3	2.9326	0.6133	0.209132	52.9696
2548730000	2.54873	0.117624	2.2957	0.00021	9.14754e-05	135069	2.7922	0.5894	0.211088	53.3654
2568720000	2.56872	0.116709	2.3328	0.00546	0.00234053	5196.02	2.8334	0.5281	0.186384	59.4598
2588710000	2.58871	0.115808	2.3623	0.00471	0.00199382	6014.57	2.8495	0.6328	0.222074	49.4657
2608700000	2.6087	0.11492	2.3324	0.00041	0.000175785	68129.4	2.8253	0.5703	0.201855	54.1782
2628690000	2.62869	0.114046	2.435	0.00439	0.00180288	6451.88	2.9318	0.5312	0.181186	58.745
2648680000	2.64868	0.113186	2.3863	0.00412	0.00172652	6754.24	2.876	0.6146	0.2137	49.9863
2668670000	2.66867	0.112338	2.3101	0.00239	0.00103459	11370.1	2.8033	0.5452	0.194485	55.1632
2688660000	2.68866	0.111503	2.4153	0.00115	0.000476131	23982.4	2.9119	0.5569	0.19125	54.6229
2708650000	2.70865	0.11068	2.4149	0.00642	0.00265849	4263.86	2.8984	0.63	0.217361	47.8792
2728640000	2.72864	0.109869	2.396	0.0017	0.000709516	15921.7	2.8858	0.541	0.18747	55.146
2748630000	2.74863	0.10907	2.4272	0.00079	0.000325478	34233.4	2.9159	0.5541	0.190027	53.735
2768620000	2.76862	0.108282	2.3556	0.00251	0.00106555	10537.9	2.8336	0.5799	0.204651	50.2843
2788610000	2.78861	0.107506	2.3921	0.00224	0.000936416	11813.9	2.8717	0.5291	0.184246	55.0307
2808600000	2.8086	0.106741	2.4562	0.00408	0.0016611	6525.64	2.9312	0.5981	0.204046	48.8794
2828590000	2.82859	0.105987	2.3846	0.00047	0.000197098	55421.8	2.8534	0.5573	0.195311	51.3695
2848580000	2.84858	0.105243	2.421	0.00672	0.00277571	3878.3	2.8976	0.477	0.164619	59.9749
2868570000	2.86857	0.104509	2.4128	0.00368	0.0015252	7020.83	2.8791	0.5857	0.203432	48.433
2888560000	2.88856	0.103786	2.3244	0.00154	0.000662537	16352.9	2.7883	0.5548	0.198974	49.9587
2908550000	2.90855	0.103073	2.4269	0.00409	0.00168528	6248.38	2.8932	0.4998	0.17275	56.035
2928540000	2.92854	0.102369	2.4262	0.00392	0.00161569	6473.92	2.8884	0.5821	0.20153	47.8071
2948530000	2.94853	0.101675	2.3243	0.00283	0.00121757	8717.56	2.7873	0.5016	0.179959	54.0763
2968520000	2.96852	0.100991	2.3754	0.00511	0.00215122	4847.84	2.846	0.4781	0.16799	56.9135
2988510000	2.98851	0.100315	2.3501	0.00416	0.00177014	5883.51	2.8161	0.5759	0.204503	46.7626
3008500000	3.0085	0.0996485	2.3298	0.00284	0.00121899	8523.77	2.7938	0.4975	0.178073	53.493
3028490000	3.02849	0.0989907	2.4164	0.0037	0.0015312	6619.08	2.8889	0.4916	0.170169	54.6669
3048480000	3.04848	0.0983416	2.3504	0.00083	0.000353131	28910.1	2.8113	0.5433	0.193256	48.5256
3068470000	3.06847	0.097701	2.3131	0.00745	0.00322079	3174.39	2.776	0.4485	0.161563	57.9522
3088460000	3.08846	0.0970686	2.4059	0.00344	0.00142982	6965.93	2.8714	0.4964	0.172877	52.932
3108450000	3.10845	0.0964444	2.3682	0.00212	0.000895195	11142.2	2.8215	0.5488	0.194506	47.2007
3128440000	3.12844	0.0958281	2.3654	0.00543	0.0022956	4319.82	2.8233	0.4628	0.163922	55.5575
3148430000	3.14843	0.0952197	2.401	0.00278	0.00115785	8446.92	2.8613	0.4947	0.172893	52.0105
3168420000	3.16842	0.0946189	2.3277	0.00209	0.000897882	10993	2.7834	0.4953	0.177948	50.9233
3188410000	3.18841	0.0940257	2.3793	0.00627	0.00263523	3681.49	2.8351	0.4491	0.158407	56.2804
3208400000	3.2084	0.0934399	2.4253	0.00022	9.07104e-05	105272	2.8786	0.5198	0.180574	48.7366
3228390000	3.22839	0.0928613	2.3572	0.00307	0.00130239	7391.2	2.8031	0.4799	0.171203	51.7485
3248380000	3.24838	0.0922898	2.4092	0.00834	0.00346173	2733.66	2.8622	0.4245	0.148312	58.699
3268370000	3.26837	0.0917254	2.3967	0.00069	0.000287896	32754.2	2.8454	0.5017	0.17632	49.2726
3288360000	3.28836	0.0911678	2.3393	0.00528	0.00225708	4203.11	2.7818	0.45	0.161766	53.9534
3308350000	3.30835	0.0906169	2.4376	0.00818	0.00335576	2752.69	2.8841	0.4234	0.146805	58.0022
3328340000	3.32834	0.0900727	2.4185	0.00123	0.00050858	18125.1	2.8608	0.4969	0.173693	48.9787
3348330000	3.34833	0.0895349	2.3547	0.00939	0.00398777	2328.71	2.797	0.4042	0.144512	59.1136
3368320000	3.36832	0.0890036	2.4424	0.01128	0.00461841	1962.58	2.8912	0.3859	0.133474	62.5536
3388310000	3.38831	0.0884785	2.4268	0.00221	0.000910664	9926.19	2.8696	0.4774	0.166365	50.1387
3408300000	3.4083	0.0879595	2.3911	0.00683	0.00285643	3169.43	2.8274	0.424	0.149961	55.6726
3428290000	3.42829	0.0874466	2.4522	0.00831	0.00338879	2622.65	2.8942	0.4146	0.143252	57.2537
3448280000	3.44828	0.0869397	2.426	0.00545	0.0022465	3954.46	2.8591	0.4431	0.154979	52.9595
3468270000	3.46827	0.0864386	2.4127	0.00764	0.00316658	2796.96	2.8448	0.4105	0.144298	56.6712
3488260000	3.48826	0.0859433	2.4197	0.00452	0.001868	4707.33	2.8567	0.4486	0.157034	51.693
3508250000	3.50825	0.0854536	2.3856	0.00581	0.00243545	3615.54	2.8152	0.433	0.153808	52.8555
3528240000	3.52824	0.0849694	2.4305	0.008	0.0032915	2635.37	2.8585	0.4036	0.141193	56.7904
3548230000	3.54823	0.0844907	2.4166	0.00253	0.00104692	8262.49	2.8487	0.4646	0.163092	49.0121
3568220000	3.56822	0.0840174	2.3522	0.00694	0.00295043	2955.07	2.7762	0.4135	0.148945	54.0298
3588210000	3.58821	0.0835493	2.4216	0.00994	0.00410472	2081.75	2.8533	0.3762	0.131847	59.835
3608200000	3.6082	0.0830864	2.4178	0.00142	0.000587311	14480.1	2.8523	0.4674	0.163868	47.9405
3628190000	3.62819	0.0826287	2.3494	0.00503	0.00214097	4007.39	2.7732	0.4254	0.153397	51.631
3648180000	3.64818	0.0821759	2.4082	0.0092	0.00382028	2206.09	2.8413	0.3827	0.134692	57.7355
3668170000	3.66817	0.0817281	2.4109	0.00376	0.00155958	5371.47	2.8372	0.4411	0.15547	49.8195
3688160000	3.68816	0.0812851	2.381	0.00734	0.00308274	2719.66	2.8038	0.3948	0.140809	55.0042
3708150000	3.70815	0.0808469	2.43	0.00806	0.00331687	2488.58	2.86	0.3927	0.137308	55.5421
3728140000	3.72814	0.0804134	2.4108	0.00447	0.00185416	4445.51	2.8353	0.4305	0.151836	50.2014
3748130000	3.74813	0.0799845	2.4152	0.00815	0.00337446	2427.42	2.8346	0.3834	0.135257	56.0282
3768120000	3.76812	0.0795602	2.4567	0.006	0.0024423	3307.82	2.8845	0.4083	0.14155	52.8022
3788110000	3.78811	0.0791404	2.4122	0.00491	0.00203549	3984.22	2.8329	0.4188	0.147834	50.7579
3808100000	3.8081	0.0787249	2.4335	0.0099	0.00406822	1974.3	2.8526	0.3588	0.12578	59.0955
3828090000	3.82809	0.0783138	2.4651	0.00457	0.00185388	4282.13	2.8885	0.4189	0.145023	50.7011
3848080000	3.84808	0.077907	2.4035	0.0034	0.0014146	5653.79	2.8164	0.4301	0.152713	48.521
3868070000	3.86807	0.0775044	2.4318	0.00936	0.003849	2055.11	2.8457	0.3634	0.127701	57.3768
3888060000	3.88806	0.0771059	2.4523	0.00577	0.00235289	3330.57	2.8711	0.4061	0.141444	51.3307
3908050000	3.90805	0.0767115	2.3933	0.00621	0.00259474	3041.5	2.804	0.3997	0.142546	51.2779
3928040000	3.92804	0.0763211	2.4227	0.00844	0.00348372	2240.13	2.8344	0.3696	0.130398	55.4473
3948030000	3.94803	0.0759347	2.4286	0.00339	0.00139587	5555.7	2.8383	0.4272	0.150513	47.7945
3968020000	3.96802	0.0755522	2.3936	0.00698	0.00291611	2665.25	2.7976	0.3858	0.137904	52.2544
3988010000	3.98801	0.0751734	2.4448	0.01051	0.00429892	1779.94	2.8563	0.3433	0.12019	59.0055
4008000000	4.008	0.0747985	2.4325	0.00649	0.00266804	2860.85	2.846	0.3917	0.137632	51.3923
4027990000	4.02799	0.0744273	2.396	0.00701	0.00292571	2615.64	2.8002	0.3781	0.135026	52.544
4047980000	4.04798	0.0740598	2.4253	0.00606	0.00249866	3029.1	2.8333	0.3839	0.135496	51.7989
4067970000	4.06797	0.0736958	2.4226	0.0059	0.0024354	3094.23	2.8292	0.3951	0.139651	50.054
4087960000	4.08796	0.0733355	2.4488	0.01067	0.00435724	1711.78	2.8476	0.3399	0.119364	58.0486
4107950000	4.10795	0.0729786	2.4756	0.00636	0.00256907	2873.42	2.8827	0.377	0.13078	52.42
4127940000	4.12794	0.0726252	2.3987	0.00323	0.00134656	5542.34	2.806	0.4139	0.147505	46.9059
4147930000	4.14793	0.0722752	2.4114	0.00768	0.00318487	2325.86	2.8116	0.3618	0.128681	53.4209
4167920000	4.16792	0.0719286	2.4734	0.00528	0.00213471	3409.85	2.8796	0.3842	0.133421	50.6746
4187910000	4.18791	0.0715852	2.4446	0.00467	0.00191033	3814.44	2.8447	0.3979	0.139874	48.4108
4207900000	4.2079	0.0712451	2.4307	0.00809	0.00332826	2185.21	2.8287	0.3558	0.125782	53.7053
4227890000	4.22789	0.0709083	2.4231	0.00531	0.00219141	3308.33	2.8274	0.3829	0.135425	49.6723
4247880000	4.24788	0.0705746	2.4033	0.00537	0.00223443	3242.64	2.7994	0.3846	0.137387	48.9789
4267870000	4.26787	0.070244	2.4458	0.00641	0.00262082	2727.61	2.8409	0.3669	0.129149	51.4647
4287860000	4.28786	0.0699166	2.4459	0.00539	0.00220369	3228.73	2.8451	0.3843	0.135074	48.9511
4307850000	4.30785	0.0695921	2.4192	0.00891	0.00368304	1933.48	2.8099	0.3473	0.123599	53.5606
4327840000	4.32784	0.0692707	2.4295	0.00697	0.0028689	2465.45	2.8219	0.358	0.126865	51.8353
4347830000	4.34783	0.0689522	2.3973	0.00326	0.00135986	5212.09	2.7905	0.4025	0.144239	45.663
4367820000	4.36782	0.0686366	2.4162	0.00822	0.00340204	2065.72	2.8009	0.3487	0.124496	52.5303
4387810000	4.38781	0.0683239	2.4823	0.00673	0.0027112	2545.69	2.8742	0.3597	0.125148	51.3519
4407800000	4.4078	0.0680141	2.4199	0.00327	0.0013513	5149.56	2.8127	0.4004	0.142354	45.4547
4427790000	4.42779	0.067707	2.38	0.00822	0.00345378	2022.42	2.7655	0.3433	0.124137	52.2996
4447780000	4.44778	0.0674027	2.4381	0.0057	0.00233789	2938.66	2.8324	0.3659	0.129184	49.4439
4467770000	4.46777	0.0671011	2.428	0.00151	0.000621911	11020.4	2.8164	0.4157	0.1476	43.2305
4487760000	4.48776	0.0668022	2.4248	0.00609	0.00251155	2718.52	2.8065	0.3573	0.127312	49.95
4507750000	4.50775	0.066506	2.4409	0.00573	0.00234749	2886.04	2.8337	0.3606	0.127254	49.5115
4527740000	4.52774	0.0662124	2.3848	0.00456	0.00191211	3568.79	2.7685	0.381	0.13762	46.1294
4547730000	4.54773	0.0659213	2.4055	0.00762	0.00316774	2135.47	2.7848	0.3393	0.12184	51.6965
4567720000	4.56772	0.0656328	2.4627	0.00379	0.00153896	4325.22	2.8482	0.3803	0.133523	46.4581
4587710000	4.58771	0.0653469	2.4269	0.00345	0.00142157	4696.26	2.8035	0.3904	0.139255	44.7127
4607700000	4.6077	0.0650634	2.4167	0.0089	0.00368271	1808.75	2.7947	0.3245	0.116113	53.4365
4627690000	4.62769	0.0647823	2.4226	0.00713	0.00294312	2250.76	2.8082	0.347	0.123567	49.8868
4647680000	4.64768	0.0645037	2.3974	0.00549	0.00228998	2895.36	2.7734	0.3683	0.132797	46.5222
4667670000	4.66767	0.0642274	2.4264	0.00611	0.00251813	2606.04	2.8022	0.3499	0.124866	48.9991
4687660000	4.68766	0.0639535	2.4384	0.00521	0.00213665	3050.7	2.8199	0.3631	0.128763	47.1704
4707650000	4.70765	0.063682	2.4023	0.00871	0.00362569	1803.57	2.7752	0.331	0.119271	51.1004
4727640000	4.72764	0.0634127	2.4077	0.0094	0.00390414	1665.98	2.7834	0.3105	0.111554	54.3119
4747630000	4.74763	0.0631457	2.3984	0.00507	0.00211391	3069.85	2.7771	0.3617	0.130244	46.4009
4767620000	4.76762	0.0628809	2.392	0.00611	0.00255435	2533.26	2.7613	0.3504	0.126897	47.5555
4787610000	4.78761	0.0626184	2.43	0.00792	0.00325926	1961.56	2.805	0.3264	0.116364	51.2236
4807600000	4.8076	0.062358	2.4145	0.00736	0.00304825	2095.31	2.7909	0.339	0.121466	48.9984
4827590000	4.82759	0.0620998	2.3911	0.0088	0.00368031	1736.71	2.7603	0.3171	0.114879	51.8687
4847580000	4.84758	0.0618437	2.4008	0.00645	0.0026866	2364.47	2.779	0.3369	0.121231	48.7924
4867570000	4.86757	0.0615898	2.3921	0.00504	0.00210693	3008.07	2.7675	0.3584	0.129503	45.5942
4887560000	4.88756	0.0613379	2.4149	0.00855	0.00354052	1774.32	2.7841	0.3141	0.112819	51.9411
4907550000	4.90755	0.061088	2.43	0.00816	0.00335803	1857.33	2.8081	0.3218	0.114597	50.7114
4927540000	4.92754	0.0608402	2.3873	0.00765	0.00320446	1955.7	2.7566	0.3301	0.119749	48.7895
4947530000	4.94753	0.0605944	2.3947	0.00916	0.00382511	1629.23	2.7592	0.3066	0.111119	52.3286
4967520000	4.96752	0.0603505	2.4175	0.00519	0.00214685	2877.51	2.7901	0.3494	0.125228	46.0081
4987510000	4.98751	0.0601086	2.3943	0.00708	0.00295702	2090.81	2.7591	0.336	0.121779	47.3808
5007500000	5.0075	0.0598687	2.4297	0.01097	0.00451496	1353.91	2.7916	0.2886	0.103382	55.2367
5027490000	5.02749	0.0596306	2.4245	0.00577	0.00237987	2561.09	2.7922	0.3444	0.123344	46.134
5047480000	5.04748	0.0593945	2.3589	0.00634	0.00268769	2289.98	2.7184	0.3386	0.124559	46.1183
5067470000	5.06747	0.0591602	2.4081	0.01013	0.00420664	1442.38	2.7713	0.2889	0.104247	54.329
5087460000	5.08746	0.0589277	2.4436	0.00557	0.00227942	2632.09	2.8095	0.3431	0.122121	45.9028
5107450000	5.10745	0.0586971	2.3849	0.00735	0.00308189	1962.84	2.7388	0.3219	0.117533	48.1107
5127440000	5.12744	0.0584683	2.4004	0.01197	0.00498667	1204.45	2.7592	0.2673	0.0968759	57.8949
5147430000	5.14743	0.0582412	2.4104	0.00742	0.00307833	1939.51	2.7745	0.3234	0.116562	47.823
5167420000	5.16742	0.0580159	2.3782	0.00717	0.00301489	1985.97	2.7329	0.3216	0.117677	47.5456
5187410000	5.18741	0.0577923	2.4172	0.01004	0.00415357	1424.34	2.7804	0.2869	0.103187	53.529
5207400000	5.2074	0.0575705	2.4283	0.00756	0.00311329	1888.64	2.7911	0.3188	0.11422	48.0944
5227390000	5.22739	0.0573503	2.3937	0.0092	0.00384342	1534.98	2.7466	0.2924	0.106459	51.8071
5247380000	5.24738	0.0571318	2.4104	0.01005	0.00416943	1404.68	2.7687	0.2823	0.101961	53.6646
5267370000	5.26737	0.056915	2.4034	0.00771	0.00320796	1821.4	2.7613	0.3148	0.114004	47.8929
5287360000	5.28736	0.0566998	2.4078	0.00992	0.00411994	1411.57	2.7597	0.2828	0.102475	53.0788
5307350000	5.30735	0.0564863	2.4311	0.00881	0.00362387	1591.07	2.7904	0.2957	0.10597	50.8572
5327340000	5.32734	0.0562743	2.3832	0.00749	0.00314283	1845.99	2.7362	0.3136	0.114612	47.3193
5347330000	5.34733	0.056064	2.3797	0.01195	0.00502164	1151.86	2.7278	0.2623	0.0961581	56.2486
5367320000	5.36732	0.0558551	2.4201	0.00906	0.00374365	1526.41	2.778	0.2916	0.104968	50.8812
5387310000	5.38731	0.0556479	2.3946	0.00668	0.00278961	2051.68	2.7458	0.3184	0.115959	46.1696
5407300000	5.4073	0.0554422	2.3911	0.01034	0.00432437	1319.59	2.7441	0.2711	0.0987938	53.9832
5427290000	5.42729	0.055238	2.3983	0.0098	0.00408623	1389.26	2.7518	0.2829	0.102805	51.6184
5447280000	5.44728	0.0550353	2.3678	0.0106	0.00447673	1271.54	2.7117	0.2755	0.101597	52.4226
5467270000	5.46727	0.054834	2.392	0.01126	0.00470736	1198.71	2.739	0.2616	0.0955093	55.2742
5487260000	5.48726	0.0546343	2.3901	0.00766	0.00320489	1754.95	2.7421	0.3057	0.111484	47.174
5507250000	5.50725	0.054436	2.3667	0.011	0.00464782	1211.67	2.7095	0.2681	0.0989481	53.2578
5527240000	5.52724	0.0542391	2.4154	0.01369	0.0056678	979.998	2.7627	0.2345	0.0848807	61.2416
5547230000	5.54723	0.0540436	2.4106	0.00937	0.003887	1425.24	2.7597	0.286	0.103634	50.0277
5567220000	5.56722	0.0538496	2.3761	0.01124	0.00473044	1175.36	2.7174	0.2624	0.0965629	53.9039
5587210000	5.58721	0.0536569	2.4211	0.01173	0.00484491	1132.81	2.7717	0.2515	0.0907385	56.5883
5607200000	5.6072	0.0534656	2.4154	0.00792	0.00327896	1669.8	2.7621	0.2937	0.106332	48.2194
5627190000	5.62719	0.0532757	2.3985	0.01273	0.00530748	1031.55	2.7384	0.2391	0.0873138	58.7396
5647180000	5.64718	0.0530871	2.4516	0.01259	0.00513542	1050.77	2.7996	0.24	0.0857265	58.9581
5667170000	5.66717	0.0528999	2.4193	0.0064	0.00264539	2046.16	2.7631	0.3097	0.112084	45.2596
5687160000	5.68716	0.0527139	2.3837	0.00974	0.00408608	1329.88	2.7248	0.2658	0.0975484	52.1642
5707150000	5.70715	0.0525293	2.4344	0.01074	0.00441176	1214.55	2.7835	0.2595	0.093228	53.8084
5727140000	5.72714	0.0523459	2.4257	0.00815	0.00335986	1592.08	2.7645	0.2928	0.105914	47.3747
5747130000	5.74713	0.0521639	2.401	0.01111	0.00462724	1157.91	2.7354	0.2531	0.0925276	54.3089
5767120000	5.76712	0.051983	2.4032	0.01065	0.00443159	1204.28	2.7486	0.2619	0.0952849	52.4316
5787110000	5.78711	0.0518035	2.3748	0.01012	0.00426141	1255.49	2.7169	0.2714	0.0998933	50.1355
5807100000	5.8071	0.0516252	2.3932	0.01178	0.00492228	1079.01	2.7357	0.2424	0.0886062	56.1188
5827090000	5.82709	0.0514481	2.4047	0.00985	0.00409614	1289.09	2.7534	0.268	0.0973342	50.7576
5847080000	5.84708	0.0512722	2.3698	0.01189	0.0050173	1056.52	2.7059	0.2488	0.0919472	54.0088
5867070000	5.86707	0.0510975	2.3829	0.01493	0.00626548	840.843	2.7235	0.2096	0.0769598	64.0786
5887060000	5.88706	0.050924	2.3877	0.01139	0.00477028	1099.54	2.7326	0.253	0.0925858	53.0119
5907050000	5.90705	0.0507516	2.3689	0.01212	0.0051163	1025.75	2.7036	0.2427	0.0897692	54.7782
5927040000	5.92704	0.0505805	2.4043	0.01426	0.00593104	875.346	2.7454	0.2129	0.0775479	62.6983
5947030000	5.94703	0.0504105	2.407	0.01252	0.0052015	994.205	2.7487	0.2394	0.0870957	55.6149
5967020000	5.96702	0.0502416	2.3795	0.01385	0.00582055	890.591	2.7123	0.2215	0.081665	59.5031
5987010000	5.98701	0.0500738	2.3923	0.01311	0.00548008	940.238	2.7323	0.2256	0.0825678	58.442
6007000000	6.007	0.0499072	2.3858	0.01096	0.00459385	1119.41	2.7262	0.2568	0.0941971	51.1266
6026990000	6.02699	0.0497417	2.3982	0.01329	0.00554166	922.486	2.7306	0.2249	0.0823629	58.2167
6046980000	6.04698	0.0495772	2.4263	0.01207	0.00497465	1018.28	2.7669	0.2352	0.0850049	55.8538
6066970000	6.06697	0.0494139	2.3835	0.01073	0.00450178	1131.56	2.719	0.2552	0.093858	50.8709
6086960000	6.08696	0.0492516	2.38	0.01385	0.00581933	873.134	2.7106	0.2164	0.0798347	59.6844
6106950000	6.10695	0.0490904	2.4218	0.01088	0.00449253	1117.53	2.758	0.2482	0.0899927	52.3299
6126940000	6.12694	0.0489302	2.399	0.00937	0.00390579	1287.28	2.7266	0.2693	0.0987677	47.8078
6146930000	6.14693	0.0487711	2.403	0.01432	0.00595922	840.269	2.7299	0.2075	0.0760101	61.8516
6166920000	6.16692	0.048613	2.4189	0.01417	0.00585804	849.207	2.7521	0.2134	0.0775408	60.1916
6186910000	6.18691	0.0484559	2.3878	0.01364	0.00571237	873.682	2.7117	0.2212	0.0815724	57.4597
6206900000	6.2069	0.0482999	2.4046	0.01463	0.00608417	814.789	2.7312	0.2021	0.0739968	62.9033
6226890000	6.22689	0.0481448	2.4197	0.01264	0.00522379	942.985	2.7497	0.2296	0.0835	55.3883
6246880000	6.24688	0.0479907	2.4031	0.01607	0.0066872	736.801	2.7228	0.1969	0.0723153	64.0506
6266870000	6.26687	0.0478377	2.4258	0.01827	0.00753154	649.056	2.7521	0.164	0.0595909	77.0497
6286860000	6.28686	0.0476856	2.4163	0.01409	0.00583123	837.285	2.7451	0.2139	0.0779207	58.8307
6306850000	6.30685	0.0475344	2.3899	0.01504	0.00629315	777.629	2.7086	0.2014	0.0743558	61.8644
6326840000	6.32684	0.0473842	2.433	0.0167	0.00686395	704.387	2.7587	0.1738	0.0630007	72.106
6346830000	6.34683	0.047235	2.4434	0.01452	0.00594254	809.313	2.7725	0.2057	0.074193	60.8953
6366820000	6.36682	0.0470867	2.4166	0.01623	0.00671605	717.802	2.7379	0.1861	0.0679718	66.6701
6386810000	6.38681	0.0469393	2.4168	0.01517	0.0062769	765.586	2.7439	0.1896	0.0690987	65.3072
6406800000	6.4068	0.0467929	2.395	0.01247	0.00520668	924.246	2.7203	0.2256	0.082932	54.4931
6426790000	6.42679	0.0466473	2.4033	0.01459	0.00607082	788.855	2.7221	0.2006	0.0736931	61.1029
6446780000	6.44678	0.0465027	2.4314	0.01365	0.00561405	845.464	2.7601	0.2074	0.0751422	59.3277
6466770000	6.46677	0.0463589	2.3949	0.01306	0.00545325	874.29	2.7183	0.2196	0.0807858	55.44
6486760000	6.48676	0.0462161	2.3767	0.01601	0.00673623	708.29	2.6954	0.1825	0.0677079	66.208
6506750000	6.50675	0.0460741	2.3971	0.01466	0.00611572	774.44	2.7226	0.1977	0.0726144	61.2418
6526740000	6.52674	0.045933	2.3925	0.0138	0.00576803	819.395	2.7135	0.2106	0.0776119	57.2239
6546730000	6.54673	0.0457927	2.4073	0.01579	0.00655922	716.146	2.7269	0.1791	0.065679	67.234
6566720000	6.56672	0.0456533	2.415	0.01542	0.00638509	732.266	2.7427	0.185	0.0674518	65.0813
6586710000	6.58671	0.0455147	2.401	0.01631	0.006793	688.204	2.7187	0.1799	0.0661713	66.4292
6606700000	6.6067	0.045377	2.4261	0.01622	0.00668563	693.525	2.7436	0.1721	0.0627278	69.5423
6626690000	6.62669	0.0452402	2.4394	0.01382	0.00566533	813.728	2.7601	0.205	0.0742727	58.3918
6646680000	6.64668	0.0451041	2.4336	0.01589	0.00652942	704.756	2.7463	0.184	0.0669992	64.6898

## Sheet: Figure 7a-b
	Toluene				1-hexanol
	VFM	FFM5.85	FFM6.65	average	VFM	FFM5.85	FFM6.65	average
0	27.6444	27.6444	27.6444	27.6444	27.6444	27.6444	27.6444	27.6444
1	27.6444	27.6444	27.6444	27.6444	27.7444	27.6444	27.6444	27.6444
2	27.6444	27.7444	27.9444	27.8444	27.7444	27.7444	27.6444	27.6944
3	27.6444	27.8444	27.9444	27.8944	27.8444	28.0444	27.8444	27.9444
4	27.7444	27.9444	28.0444	27.9944	28.1444	28.5444	27.9444	28.2444
5	27.8444	27.9444	28.1444	28.0444	28.1444	29.2444	28.1444	28.6944
6	28.0444	28.0444	28.3444	28.1944	28.5444	30.1444	28.3444	29.2444
7	28.2444	28.1444	28.4444	28.2944	28.8444	31.3444	28.8444	30.0944
8	28.4444	28.4444	28.4444	28.4444	29.1444	32.5444	29.5444	31.0444
9	28.6444	28.5444	28.5444	28.5444	29.7444	33.7444	30.4444	32.0944
10	28.8444	28.6444	28.6444	28.6444	30.6444	34.9444	31.6444	33.2944
11	28.8444	28.8444	28.7444	28.7944	31.5444	36.1444	32.9444	34.5444
12	29.0444	28.9444	28.8444	28.8944	32.5444	37.2444	34.5444	35.8944
13	29.2444	29.0444	29.0444	29.0444	33.6444	39.3444	36.3444	37.8444
14	29.4444	29.2444	29.1444	29.1944	34.9444	40.3444	38.2444	39.2944
15	29.6444	29.3444	29.2444	29.2944	34.9444	40.8444	40.1444	40.4944
16	29.8444	29.4444	29.5444	29.4944	36.2444	41.3444	42.1444	41.7444
17	30.1444	29.5444	29.7444	29.6444	37.6444	42.3444	44.3444	43.3444
18	30.3444	29.6444	29.8444	29.7444	39.0444	43.3444	48.5444	45.9444
19	30.5444	29.8444	29.9444	29.8944	41.6444	44.3444	50.6444	47.4944
20	30.5444	29.9444	30.0444	29.9944	43.2444	45.3444	51.7444	48.5444
21	30.5444	30.0444	30.1444	30.0944	44.8444	46.3444	52.8444	49.5944
22	30.8444	30.1444	30.2444	30.1944	45.5444	47.4444	54.9444	51.1944
23	31.0444	30.3444	30.4444	30.3944	46.5444	48.4444	57.0444	52.7444
24	31.3444	30.5444	30.4944	30.5194	47.2444	49.5444	59.1444	54.3444
25	31.5444	30.7444	30.5444	30.6444	48.1444	50.5444	61.2444	55.8944
26	31.7444	30.8444	30.6444	30.7444	49.0444	51.6444	63.2444	57.4444
27	32.0444	31.0444	30.7444	30.8944	50.9444	52.7444	65.2444	58.9944
28	32.2444	31.2444	30.8444	31.0444	52.7444	53.7444	67.2444	60.4944
29	32.4444	31.4444	30.9444	31.1944	54.6444	56.0444	69.2444	62.6444
30	32.4444	31.7444	31.0444	31.3944	56.5444	57.1444	71.1444	64.1444
31	32.7444	31.9444	31.1444	31.5444	58.4444	57.7444	74.8444	66.2944
32	32.9444	32.3444	31.2444	31.7944	60.3444	58.3444	76.7444	67.5444
33	33.1444	32.5444	31.4444	31.9944	61.3444	59.4444	77.6444	68.5444
34	33.3444	32.6444	31.5444	32.0944	63.2444	60.6444	78.5444	69.5944
35	33.6444	32.9444	31.7444	32.3444	64.0444	61.7444	80.3444	71.0444
36	33.7444	33.1444	31.8444	32.4944	66.9444	62.9444	82.1444	72.5444
37	33.8444	33.3444	31.9444	32.6444	67.8444	64.0444	83.9444	73.9944
38	34.0444	33.4444	32.0444	32.7444	69.6444	65.1444	85.7444	75.4444
39	34.3444	33.5444	32.1444	32.8444	71.4444	66.3444	87.4444	76.8944
40	34.3444	33.7444	32.2444	32.9944	73.2444	67.5444	89.1444	78.3444
41	34.5444	33.9444	32.3444	33.1444	75.0444	68.6444	90.8444	79.7444
42	34.7444	34.1444	32.4444	33.2944	76.0444	69.7444	92.5444	81.1444
43	34.8444	34.4444	32.4944	33.4694	77.0444	70.9444	94.2444	82.5944
44	35.1444	34.6444	32.5444	33.5944	78.7444	72.0444	95.9444	83.9944
45	35.3444	34.8444	32.6444	33.7444	79.4444	74.2444	97.6444	85.9444
46	35.5444	35.1444	32.7444	33.9444	80.1444	75.2444	99.2444	87.2444
47	35.7444	35.6444	32.8444	34.2444	81.8444	76.3444	100.944	88.6444
48	35.9444	35.8444	33.0444	34.4444	83.4444	76.8444	102.544	89.6944
49	35.9444	36.0444	33.1444	34.5944	85.0444	77.3444	105.644	91.4944
50	36.1444	36.2444	33.1444	34.6944	86.6444	78.4444	106.444	92.4444
51	36.2444	36.5444	33.3444	34.9444	88.2444	79.4444	107.244	93.3444
52	36.3444	36.7444	33.5444	35.1444	89.2444	80.4444	108.744	94.5944
53	36.5444	36.9444	33.6444	35.2944	90.7444	81.4444	110.244	95.8444
54	36.7444	37.2444	33.6444	35.4444	92.3444	82.5444	111.744	97.1444
55	36.9444	37.3444	33.8444	35.5944	93.8444	83.5444	112.944	98.2444
56	37.1444	37.4444	33.8444	35.6444	95.2444	84.5444	114.344	99.4444
57	37.2444	37.6444	33.9444	35.7944	97.7444	85.5444	115.944	100.744
58	37.4444	37.8444	33.9944	35.9194	99.1444	86.5444	117.544	102.044
59	37.4444	38.0444	34.0444	36.0444	100.544	87.4444	118.944	103.194
60	37.6444	38.3444	34.0444	36.1944	101.544	89.0444	120.344	104.694

## Sheet: Figure 7c-d
	Toluene				1-hexanol
	VFM	FFM5.85	FFM6.65	average	VFM	FFM5.85	FFM6.65	average
0	27.6444	27.6444	27.6444	27.6444	27.6444	27.6444	27.6444	27.6444
1	27.6444	27.7444	27.6444	27.6944	27.6444	27.6444	27.6444	27.6444
2	27.6444	27.7444	27.6444	27.6944	27.7444	27.7444	27.6444	27.6944
3	27.7444	27.7444	27.8444	27.7944	27.8444	27.6444	27.8444	27.7444
4	27.7444	27.7944	27.9444	27.8694	28.0444	27.6944	28.2444	27.9694
5	27.7444	27.8444	28.0444	27.9444	28.0444	27.7444	28.8444	28.2944
6	27.7444	27.8444	28.4444	28.1444	28.4444	27.7444	29.7444	28.7444
7	27.9444	28.0444	28.5444	28.2944	28.6944	27.9444	30.8444	29.3944
8	28.0444	28.1444	28.7444	28.4444	28.9444	28.0444	31.4944	29.7694
9	28.1444	28.1444	28.9444	28.5444	29.6444	28.2444	32.1444	30.1944
10	28.3444	28.3444	29.0944	28.7194	30.3444	28.5444	33.6444	31.0944
11	28.4444	28.5444	29.2444	28.8944	31.2444	28.9444	35.2444	32.0944
12	28.6444	29.0444	29.5444	29.2944	32.2444	29.3444	36.9444	33.1444
13	28.7444	29.1444	29.7444	29.4444	33.2444	29.7444	38.7444	34.2444
14	28.9444	29.2444	30.0444	29.6444	34.3444	30.7444	40.7444	35.7444
15	29.2944	29.3444	30.3444	29.8444	34.3444	31.3444	42.9444	37.1444
16	29.5444	29.4444	30.6444	30.0444	35.4444	32.0444	45.1444	38.5944
17	29.8444	29.5444	31.0444	30.2944	36.5444	32.6444	49.8444	41.2444
18	30.0544	29.7444	31.4444	30.5944	37.7444	33.3444	52.1444	42.7444
19	30.2744	29.8444	31.8444	30.8444	38.7444	33.9444	54.4444	44.1944
20	30.7444	29.9444	32.5444	31.2444	39.8444	34.6444	56.8444	45.7444
21	31.0844	29.9944	33.0444	31.5194	40.3944	35.4444	59.2444	47.3444
22	31.2444	30.0444	33.4444	31.7444	40.9444	35.8444	61.5444	48.6944
23	31.2444	30.1444	33.8444	31.9944	42.2444	36.2444	62.6444	49.4444
24	31.5444	30.2444	34.0444	32.1444	43.5444	36.9444	63.7444	50.3444
25	31.6944	30.3444	34.2444	32.2944	45.0444	37.6444	66.0444	51.8444
26	31.8444	30.5444	34.6444	32.5944	45.0444	38.5444	68.3444	53.4444
27	32.0444	30.6444	35.0444	32.8444	46.5444	39.3444	70.6444	54.9944
28	32.2444	30.7444	35.5444	33.1444	48.0444	40.0444	72.6444	56.3444
29	32.5444	30.8444	36.0444	33.4444	49.6444	40.8444	74.6444	57.7444
30	32.8444	31.2444	36.5444	33.8944	51.1444	41.5444	76.6444	59.0944
31	33.0444	31.4444	37.1444	34.2944	52.5444	42.2444	78.7444	60.4944
32	33.2444	31.6444	37.8444	34.7444	54.0444	43.7444	80.9444	62.3444
33	33.4444	31.7444	38.4444	35.0944	55.4444	44.5444	83.2444	63.8944
34	33.7444	31.8444	39.0444	35.4444	56.8444	45.2444	85.6444	65.4444
35	33.8444	32.0444	40.2444	36.1444	56.8444	46.0444	87.8444	66.9444
36	34.1444	32.2444	40.8444	36.5444	58.1444	46.8444	91.8444	69.3444
37	34.4444	32.3444	41.4444	36.8944	58.8444	47.5444	93.7444	70.6444
38	34.7444	32.4444	41.8444	37.1444	59.5444	48.3444	95.5444	71.9444
39	35.1444	32.5444	42.4444	37.4944	60.9444	48.7444	97.3444	73.0444
40	35.9444	32.7444	43.2444	37.9944	62.3444	49.1444	99.1444	74.1444
41	36.4444	32.9444	44.0444	38.4944	63.6444	49.9444	101.044	75.4944
42	36.8444	33.1444	44.4444	38.7944	65.0444	50.8444	102.944	76.8944
43	37.0844	33.2444	44.8444	39.0444	66.4444	52.0444	103.894	77.9694
44	37.8444	33.6444	45.4444	39.5444	67.8444	53.3444	104.844	79.0944
45	37.8444	33.8444	46.2444	40.0444	67.8444	54.6444	106.744	80.6944
46	37.8444	34.1444	47.0444	40.5944	69.3444	55.9444	108.644	82.2944
47	39.2444	34.2444	48.0444	41.1444	71.0444	57.1444	110.544	83.8444
48	39.2444	34.4444	49.2444	41.8444	72.7444	58.2444	112.544	85.3944
49	39.2444	34.5444	50.0444	42.2944	74.5444	60.4444	114.444	87.4444
50	40.0444	34.6444	51.6444	43.1444	76.4444	61.5444	116.344	88.9444
51	40.0444	34.8444	52.5444	43.6944	77.3944	62.6444	120.044	91.3444
52	40.2444	35.0444	53.4444	44.2444	78.3444	63.6444	121.744	92.6944
53	40.4444	35.2444	54.2444	44.7444	80.1444	64.6444	123.544	94.0944
54	40.6444	35.4444	54.9444	45.1944	81.9444	65.6444	125.444	95.5444
55	41.1444	35.6444	55.2444	45.4444	83.7444	66.7444	127.244	96.9944
56	41.1444	35.9444	55.5444	45.7444	83.7444	67.3444	128.194	97.7694
57	41.1444	36.5444	56.1444	46.3444	85.4444	67.9444	129.144	98.5444
58	42.1444	36.7444	56.6444	46.6944	87.0444	69.0444	130.844	99.9444
59	42.0444	37.0444	57.0444	47.0444	88.4444	70.2444	132.444	101.344
60	42.2444	37.2	57.4444	47.3222	89.7444	71.4444	133.744	102.594

[truncated: 2 more sheets: Figure 7e, Figure 10]
